# Supplementary material for: The Catheter Flushing Method Shows a Similar Diagnostic Yield to the Conventional Method in Brushing Cytology for Biliary Strictures
Source: J Clin Med. 2024 Nov 8;13(22):6741. doi: 10.3390/jcm13226741 (PMC11594799; doi:10.3390/jcm13226741)
Supplement: Supplementary file 1 [file jcm-13-06741-s001.zip]

Archive with 1 entries (1 files):
- jcm-3284927-supplementary.pdf
